# Supplementary material for: A Mechanism for Genome Size Reduction Following Genomic Rearrangements
Source: Front Genet. 2018 Oct 9;9:454. doi: 10.3389/fgene.2018.00454 (PMC6189423; doi:10.3389/fgene.2018.00454)
Supplement: Supplementary file 1 [file Table_1.XLSX]

## Sheet: Chr_01
Supplementary Data 1 Syntenic blocks and size ratios between Arachis ipaensis and Arachis duranensis.
A.ip_chr	A.ip_start	A.ip_end	A.ip_size	A.du_chr	A.du_start	A.du_end	A.du_size	A.ip_size/A.du_size
B01	53288	1717721	1664433	A01	9720874	12027097	2306223	0.721714
B01	1979526	9658916	7679390	A01	2955751	8232634	5276883	1.45529
B01	9886909	13887700	4000791	A01	1225941	2919650	1693709	2.36215
B01	14150373	14760937	610564	A01	989565	1217270	227705	2.68138
B01	14997114	16889071	1891957	A01	192586	942018	749432	2.52452
B01	17125379	17229197	103818	A01	63347	127681	64334	1.61373
B01	17499425	18347343	847918	A01	12606227	13560097	953870	0.888924
B01	18601090	19131649	530559	A01	13791721	14122767	331046	1.60267
B01	20124200	20234114	109914	A01	14876844	14955796	78952	1.39216
B01	20449096	21132627	683531	A01	15035262	15578058	542796	1.25928
B01	21961069	22329046	367977	A01	16406750	16674816	268066	1.37271
B01	23099518	23535795	436277	A01	17266300	17645593	379293	1.15024
B01	24864624	25876629	1012005	A01	19084733	19879820	795087	1.27282
B01	26262643	26380454	117811	A01	20274919	20435384	160465	0.734185
B01	27359817	27485787	125970	A01	21223612	21325826	102214	1.23241
B01	28657835	28970147	312312	A01	22135443	22464286	328843	0.94973
B01	29031871	29256890	225019	A01	22820791	23005169	184378	1.22042
B01	33166362	33387453	221091	A01	27129644	27309985	180341	1.22596
B01	33652527	34331727	679200	A01	27740563	28282358	541795	1.25361
B01	34947510	35287200	339690	A01	28796440	29094846	298406	1.13835
B01	36712459	36857895	145436	A01	30279906	30392126	112220	1.29599
B01	37779392	37959357	179965	A01	31069616	31452251	382635	0.470331
B01	38995669	39649494	653825	A01	32180762	32861691	680929	0.960196
B01	42026540	42186188	159648	A01	35578518	35769702	191184	0.835049
B01	43456078	43775927	319849	A01	36409262	36672421	263159	1.21542
B01	45632685	46472101	839416	A01	37850506	38365853	515347	1.62884
B01	50848547	50924642	76095	A01	42712369	42904100	191731	0.396884
B01	53027331	53131487	104156	A01	44108344	44309834	201490	0.516929
B01	57959530	58176847	217317	A01	47452344	47709151	256807	0.846227
B01	58817302	59082778	265476	A01	48438201	48669693	231492	1.1468
B01	60200166	60556538	356372	A01	49885040	50390277	505237	0.705356
B01	100547585	100896868	349283	A01	69863604	70557608	694004	0.503287
B01	108452418	108775645	323227	A01	77706028	77791049	85021	3.80173
B01	110305867	110515899	210032	A01	106770433	106843792	73359	2.86307
B01	110842005	111039117	197112	A01	106665754	106726899	61145	3.22368
B01	112162069	112340971	178902	A01	106518771	106561459	42688	4.19092
B01	113768947	113972450	203503	A01	106111533	106216568	105035	1.93748
B01	114203521	114482146	278625	A01	105862222	106063294	201072	1.3857
B01	114748601	115285170	536569	A01	105562962	105811636	248674	2.15772
B01	115602576	116273002	670426	A01	105294014	105562243	268229	2.49945
B01	116676832	117031150	354318	A01	105036024	105260941	224917	1.57533
B01	117341237	117718565	377328	A01	104812715	104945216	132501	2.84774
B01	118460215	118702053	241838	A01	104603867	104712046	108179	2.23554
B01	119224071	119886638	662567	A01	104269524	104597347	327823	2.02111
B01	120097025	120630078	533053	A01	103927514	104201000	273486	1.94911
B01	121225924	121411089	185165	A01	103776221	103882768	106547	1.73787
B01	121641903	121800296	158393	A01	103532185	103679698	147513	1.07376
B01	121992777	122188237	195460	A01	101285613	101355946	70333	2.77907
B01	122570225	125068625	2498400	A01	99894733	101274713	1379980	1.81046
B01	125298660	126494973	1196313	A01	98970771	99754239	783468	1.52695
B01	126860271	128100774	1240503	A01	97962540	98935913	973373	1.27444
B01	128207654	128379470	171816	A01	97609120	97727673	118553	1.44928
B01	128853037	132664525	3811488	A01	94502905	97497034	2994129	1.27299
B01	133358245	137102797	3744552	A01	89998934	94332424	4333490	0.864096
B01	137107817	137362988	255171	A01	89417045	89715093	298048	0.856141
Note: The inverted regions are highlighted by blue color.

## Sheet: Chr_02
Supplementary Data 1 Syntenic blocks and size ratios between Arachis ipaensis and Arachis duranensis.
A.ip_chr	A.ip_start	A.ip_end	A.ip_size	A.du_chr	A.du_start	A.du_end	A.du_size	A.ip_size/A.du_size
B02	295578	735652	440074	A02	42319	496975	454656	0.967927
B02	692072	1636039	943967	A02	1419387	2160025	740638	1.27453
B02	1695233	2726072	1030839	A02	2333318	3398597	1065279	0.96767
B02	3705209	4111605	406396	A02	3417674	3814017	396343	1.02536
B02	4867720	6952641	2084921	A02	3849960	5683340	1833380	1.1372
B02	7638201	8149669	511468	A02	5830342	6233541	403199	1.26852
B02	8374429	11023887	2649458	A02	6316371	8477366	2160995	1.22604
B02	11558845	11614377	55532	A02	8494918	8544980	50062	1.10926
B02	11829860	12614182	784322	A02	8708599	9406933	698334	1.12313
B02	12828050	14270151	1442101	A02	9725402	11030959	1305557	1.10459
B02	15381215	15621953	240738	A02	12353223	12578104	224881	1.07051
B02	15832299	15864150	31851	A02	12694027	12749511	55484	0.574057
B02	16175130	16333764	158634	A02	12776287	12952866	176579	0.898374
B02	17083716	17570007	486291	A02	13987572	14272787	285215	1.705
B02	18148310	18532750	384440	A02	14854220	15417567	563347	0.682421
B02	18950828	19283368	332540	A02	16286378	16640291	353913	0.939609
B02	19294398	19506907	212509	A02	16682307	16954416	272109	0.78097
B02	21058114	21482115	424001	A02	18463723	19130407	666684	0.635985
B02	21894239	22284055	389816	A02	19913415	20265975	352560	1.10567
B02	22543035	22721290	178255	A02	20465599	20525407	59808	2.98045
B02	24247913	24815420	567507	A02	22452113	22774177	322064	1.76209
B02	26846452	27021180	174728	A02	24836915	24944691	107776	1.62121
B02	28300388	28512294	211906	A02	26487033	26652119	165086	1.28361
B02	29679408	29863245	183837	A02	28646217	28783953	137736	1.33471
B02	34096859	34260096	163237	A02	30984697	31167182	182485	0.894523
B02	34263214	34362683	99469	A02	31913480	32064692	151212	0.657812
B02	56923382	57214348	290966	A02	47293085	47573316	280231	1.03831
B02	61909819	62008328	98509	A02	52237062	52371629	134567	0.732044
B02	63095844	63313714	217870	A02	53263681	53581275	317594	0.686002
B02	69161530	69687480	525950	A02	60292696	60793086	500390	1.05108
B02	70190834	70724150	533316	A02	61078044	61334510	256466	2.07948
B02	74024271	74311012	286741	A02	62643433	63138729	495296	0.578929
B02	75108418	75236943	128525	A02	63673568	63848199	174631	0.73598
B02	75965863	76158190	192327	A02	64315129	64509002	193873	0.992026
B02	76796595	76929638	133043	A02	65324436	65555238	230802	0.576438
B02	77755308	77910980	155672	A02	66678616	66870578	191962	0.810952
B02	78500092	78992664	492572	A02	67401125	67839990	438865	1.12238
B02	79596160	79856172	260012	A02	68413207	68625704	212497	1.2236
B02	80276396	80810574	534178	A02	68660305	69022126	361821	1.47636
B02	82360561	82535444	174883	A02	70553504	70722324	168820	1.03591
B02	82640472	83040429	399957	A02	70954820	71323788	368968	1.08399
B02	83287952	83661846	373894	A02	71522511	71899635	377124	0.991435
B02	84483608	84835300	351692	A02	72977243	73492708	515465	0.682281
B02	85146121	85837273	691152	A02	73629460	74426784	797324	0.86684
B02	86133944	86293587	159643	A02	74718879	74847997	129118	1.23641
B02	86662626	86923861	261235	A02	75529313	75782483	253170	1.03186
B02	87149882	87384384	234502	A02	76040556	76236425	195869	1.19724
B02	87743771	90527175	2783404	A02	76734469	79212068	2477599	1.12343
B02	90756214	91134692	378478	A02	79216924	79595683	378759	0.999258
B02	91305718	91539434	233716	A02	79574354	79833557	259203	0.901672
B02	91858180	94095055	2236875	A02	80079835	82358127	2278292	0.981821
B02	94392280	94804617	412337	A02	82486135	82717429	231294	1.78274
B02	94833844	96233541	1399697	A02	82981027	84195988	1214961	1.15205
B02	96518972	97349217	830245	A02	84296357	84936210	639853	1.29756
B02	97639845	97873887	234042	A02	85134450	85316729	182279	1.28398
B02	98110047	101473251	3363204	A02	85448606	88299089	2850483	1.17987
B02	101804741	102725954	921213	A02	88413129	89218303	805174	1.14412
B02	103023192	105169608	2146416	A02	89455304	91469019	2013715	1.0659
B02	105877151	108689520	2812369	A02	91401067	93823229	2422162	1.1611

## Sheet: Chr_03
Supplementary Data 1 Syntenic blocks and size ratios between Arachis ipaensis and Arachis duranensis.
A.ip_chr	A.ip_start	A.ip_end	A.ip_size	A.du_chr	A.du_start	A.du_end	A.du_size	A.ip_size/A.du_size
B03	2029315	4928390	2899075	A03	35818	2822720	2786902	1.04025
B03	5413090	11239278	5826188	A03	2823455	7852736	5029281	1.15845
B03	10487240	10523318	36078	A03	7903389	7950373	46984	0.767878
B03	11237061	13355850	2118789	A03	8053565	10183534	2129969	0.994751
B03	13359880	13649542	289662	A03	10554158	10734314	180156	1.60784
B03	14010060	17779641	3769581	A03	11428508	14603133	3174625	1.18741
B03	17785734	18002528	216794	A03	15678039	15836303	158264	1.36983
B03	18599709	23529491	4929782	A03	16436853	21180901	4744048	1.03915
B03	23709382	26263997	2554615	A03	21381505	23520057	2138552	1.19455
B03	26503327	27543493	1040166	A03	23549465	24809622	1260157	0.825426
B03	27661551	28849933	1188382	A03	25057213	26132207	1074994	1.10548
B03	28603110	28792433	189323	A03	25938302	26052909	114607	1.65193
B03	29179749	29627669	447920	A03	26419319	27067504	648185	0.691037
B03	29866672	31639039	1772367	A03	27231871	28929832	1697961	1.04382
B03	31837371	33620796	1783425	A03	28976513	30605305	1628792	1.09494
B03	33651724	33935286	283562	A03	30626063	30959317	333254	0.850889
B03	34224629	34820989	596360	A03	31079286	31684719	605433	0.985014
B03	35190085	36691484	1501399	A03	31814917	33464216	1649299	0.910326
B03	37623509	38205976	582467	A03	34585989	35225975	639986	0.910125
B03	38963137	39242598	279461	A03	35907565	36169060	261495	1.0687
B03	39535545	39974775	439230	A03	36463965	37017319	553354	0.79376
B03	44527018	44789011	261993	A03	39149045	39348780	199735	1.3117
B03	44881339	45053110	171771	A03	42083794	42244873	161079	1.06638
B03	45129669	45214219	84550	A03	42959140	43070273	111133	0.7608
B03	47588776	47700079	111303	A03	65495449	65554158	58709	1.89584
B03	47883304	48014078	130774	A03	45774553	46103041	328488	0.398109
B03	49269464	49625054	355590	A03	47722814	48336939	614125	0.579019
B03	72820993	73122788	301795	A03	71563706	72237861	674155	0.447664
B03	90060128	90128419	68291	A03	89843361	89881095	37734	1.8098
B03	94410772	94607981	197209	A03	93971877	94057342	85465	2.30748
B03	100892550	100904979	12429	A03	99106617	99118969	12352	1.00623
B03	104748441	104762764	14323	A03	102751992	102914911	162919	0.0879149
B03	105334928	105924168	589240	A03	103594591	104221659	627068	0.939675
B03	106798675	106891066	92391	A03	104870721	104965971	95250	0.969984
B03	107769963	107912567	142604	A03	106064011	106489587	425576	0.335085
B03	108091049	108784330	693281	A03	107147503	107611035	463532	1.49565
B03	108968329	109794393	826064	A03	107864085	108500243	636158	1.29852
B03	109888060	110675321	787261	A03	108778760	109207473	428713	1.83634
B03	110968807	111200391	231584	A03	109325543	109567576	242033	0.956828
B03	111621253	112445273	824020	A03	110078137	110878261	800124	1.02987
B03	112681871	112853145	171274	A03	111043450	111245272	201822	0.848639
B03	113343220	113992201	648981	A03	111337653	111918498	580845	1.1173
B03	114699289	114754657	55368	A03	112301669	112385277	83608	0.662233
B03	114800427	117374322	2573895	A03	112625696	115028840	2403144	1.07105
B03	117506298	117544134	37836	A03	115583224	115675050	91826	0.41204
B03	117848500	117919602	71102	A03	115944100	116082485	138385	0.513798
B03	118317437	119191609	874172	A03	116215146	116972199	757053	1.1547
B03	119301383	119651650	350267	A03	118067051	118475136	408085	0.858319
B03	119810673	121245609	1434936	A03	118707166	120271390	1564224	0.917347
B03	121270454	132186776	10916322	A03	120653490	131219401	10565911	1.03316
B03	132387111	133288519	901408	A03	131259012	132139573	880561	1.02367
B03	133408738	134578414	1169676	A03	132351731	133398788	1047057	1.11711
B03	135081955	136054526	972571	A03	134038921	134973814	934893	1.0403

## Sheet: Chr_04
Supplementary Data 1 Syntenic blocks and size ratios between Arachis ipaensis and Arachis duranensis.
A.ip_chr	A.ip_start	A.ip_end	A.ip_size	A.du_chr	A.du_start	A.du_end	A.du_size	A.ip_size/A.du_size
B04	475531	2763087	2287556	A04	60895	2148131	2087236	1.09597
B04	3353431	12119035	8765604	A04	2183154	10547492	8364338	1.04797
B04	12655555	13464851	809296	A04	11029030	11671199	642169	1.26025
B04	13516311	13907184	390873	A04	12086901	12431398	344497	1.13462
B04	14025804	14301733	275929	A04	12651750	12952297	300547	0.918089
B04	14613136	15575264	962128	A04	13611980	14932203	1320223	0.728762
B04	15591255	15845947	254692	A04	15283902	15458668	174766	1.45733
B04	16232078	16633440	401362	A04	16100120	16486549	386429	1.03864
B04	16987768	17633428	645660	A04	16965582	17857041	891459	0.724273
B04	17699735	18072830	373095	A04	18153305	18509789	356484	1.0466
B04	19173218	19462800	289582	A04	19734791	20030549	295758	0.979118
B04	19744940	20263363	518423	A04	20154023	20554616	400593	1.29414
B04	20393802	21091572	697770	A04	20779152	21691008	911856	0.76522
B04	21615299	21981132	365833	A04	22624530	23036156	411626	0.888751
B04	22624546	22770536	145990	A04	23502599	23602416	99817	1.46258
B04	23214752	23347545	132793	A04	24882978	24970879	87901	1.51071
B04	24143562	24569531	425969	A04	25678821	26126091	447270	0.952376
B04	27078733	27246233	167500	A04	29084506	29223205	138699	1.20765
B04	28765480	28924853	159373	A04	30733340	30924290	190950	0.834632
B04	29560601	30139015	578414	A04	31113342	31780243	666901	0.867316
B04	37503940	37617188	113248	A04	38030953	38107131	76178	1.48662
B04	39343213	39587058	243845	A04	39314405	39437097	122692	1.98746
B04	39595003	40388739	793736	A04	39758019	40486448	728429	1.08965
B04	78296893	78600699	303806	A04	73594569	73782682	188113	1.61502
B04	80257090	80762412	505322	A04	74936772	75152379	215607	2.34372
B04	82078602	82116988	38386	A04	76151980	76350755	198775	0.193113
B04	88922387	89533372	610985	A04	82028468	82704646	676178	0.903586
B04	94166603	94386434	219831	A04	85193463	85320633	127170	1.72864
B04	95743115	96267315	524200	A04	87297012	87784599	487587	1.07509
B04	98997831	99286755	288924	A04	90662557	90993756	331199	0.872358
B04	99536696	99870267	333571	A04	91132839	91333497	200658	1.66239
B04	100226596	100596103	369507	A04	91388102	91651487	263385	1.40292
B04	101075325	101386653	311328	A04	92192584	92452383	259799	1.19834
B04	101779195	102081518	302323	A04	93028688	93321163	292475	1.03367
B04	102323930	103461458	1137528	A04	93541829	94462500	920671	1.23554
B04	103575178	103744111	168933	A04	94987542	95184051	196509	0.859671
B04	104257269	104607711	350442	A04	95275910	95443311	167401	2.09343
B04	105221849	106052527	830678	A04	95620027	96274773	654746	1.2687
B04	106837780	107179124	341344	A04	97226878	97598168	371290	0.919346
B04	108060617	108540850	480233	A04	98708170	99225253	517083	0.928735
B04	109900554	110113569	213015	A04	100114019	100249000	134981	1.57811
B04	110430560	110585771	155211	A04	101314862	101537874	223012	0.695976
B04	111078271	111984856	906585	A04	102053096	102849168	796072	1.13882
B04	111890935	112987115	1096180	A04	103708716	104582096	873380	1.2551
B04	113428049	114191387	763338	A04	104884003	105624819	740816	1.0304
B04	114356147	115253615	897468	A04	106095661	107025436	929775	0.965253
B04	115665384	115735922	70538	A04	107160086	107234908	74822	0.942744
B04	115827553	116949700	1122147	A04	107481144	108614442	1133298	0.990161
B04	117184626	117624151	439525	A04	108726599	109186982	460383	0.954694
B04	117828801	118649846	821045	A04	109153709	110059483	905774	0.906457
B04	119351715	119494595	142880	A04	110616253	110749285	133032	1.07403
B04	119711843	119900895	189052	A04	110794628	110895791	101163	1.86879
B04	120320603	120601014	280411	A04	110913560	111280554	366994	0.764075
B04	120644489	121692096	1047607	A04	111548391	112478287	929896	1.12659
B04	122473817	123938601	1464784	A04	112695339	113908753	1213414	1.20716
B04	122815352	122879183	63831	A04	113985071	114045017	59946	1.06481
B04	122906766	122983116	76350	A04	114111338	114169594	58256	1.31059
B04	123973438	124306564	333126	A04	114196772	114534461	337689	0.986488
B04	124419032	126774474	2355442	A04	114764325	117035998	2271673	1.03688
B04	127006873	127438316	431443	A04	117052503	117591639	539136	0.800249
B04	127659314	133563418	5904104	A04	117725696	123544293	5818597	1.0147
B04	130716890	130896136	179246	A04	120409302	120559642	150340	1.19227

## Sheet: Chr_05
Supplementary Data 1 Syntenic blocks and size ratios between Arachis ipaensis and Arachis duranensis.
A.ip_chr	A.ip_start	A.ip_end	A.ip_size	A.du_chr	A.du_start	A.du_end	A.du_size	A.ip_size/A.du_size
B05	42957	2758697	2715740	A05	7274	2976321	2969047	0.914684
B05	2765748	3115629	349881	A05	3022063	3435337	413274	0.846608
B05	3143757	3209303	65546	A05	3435950	3498899	62949	1.04126
B05	3441365	12942828	9501463	A05	3535733	12136094	8600361	1.10477
B05	13047860	13239254	191394	A05	12423407	12592962	169555	1.1288
B05	13519309	14188591	669282	A05	12688865	13387424	698559	0.958089
B05	14355487	14570484	214997	A05	13469205	13673724	204519	1.05123
B05	14646263	16319197	1672934	A05	13740262	15573256	1832994	0.912678
B05	15716225	15792409	76184	A05	14855393	15019783	164390	0.463435
B05	16518221	19521255	3003034	A05	15928008	19144697	3216689	0.933579
B05	19779493	21580950	1801457	A05	19471650	21524652	2053002	0.877475
B05	21655382	22115041	459659	A05	21735402	22255243	519841	0.88423
B05	22444424	22809125	364701	A05	22354363	22615561	261198	1.39626
B05	23166996	23288369	121373	A05	22851714	22990293	138579	0.87584
B05	23575100	23777393	202293	A05	23381620	23501172	119552	1.69209
B05	24015226	24375501	360275	A05	23649272	23991536	342264	1.05262
B05	25015677	25497600	481923	A05	24837230	25301695	464465	1.03759
B05	25547870	25696844	148974	A05	25555479	25669870	114391	1.30232
B05	25900464	26263632	363168	A05	25823496	26071156	247660	1.4664
B05	26724227	26898397	174170	A05	26669837	26936336	266499	0.653548
B05	27138321	27352879	214558	A05	27385650	27590876	205226	1.04547
B05	29175363	29568112	392749	A05	32177634	32825094	647460	0.6066
B05	29875407	29934285	58878	A05	33274249	33463842	189593	0.310549
B05	30918096	31970660	1052564	A05	33836073	35184274	1348201	0.780717
B05	35307124	35525911	218787	A05	41947884	42023179	75295	2.90573
B05	36263580	36421437	157857	A05	50575669	50786318	210649	0.749384
B05	43367630	43418154	50524	A05	48430000	48519191	89191	0.56647
B05	45261392	45317249	55857	A05	51180224	51266093	85869	0.650491
B05	104400112	104688552	288440	A05	104759821	104831952	72131	3.99884
B05	106200673	107020805	820132	A05	104347770	104609990	262220	3.12765
B05	107755558	108076237	320679	A05	104173715	104285607	111892	2.86597
B05	111580959	111654832	73873	A05	103777226	103813108	35882	2.05878
B05	112141485	112733663	592178	A05	103485003	103662853	177850	3.32965
B05	114099824	114475256	375432	A05	103251555	103357973	106418	3.5279
B05	114924847	115090503	165656	A05	103098035	103177613	79578	2.08168
B05	115329807	115865891	536084	A05	102897413	103081485	184072	2.91236
B05	116451939	116674737	222798	A05	102763507	102835463	71956	3.09631
B05	116883276	117806928	923652	A05	102434191	102725725	291534	3.16825
B05	118298469	118375256	76787	A05	102338452	102400073	61621	1.24612
B05	119236297	121247998	2011701	A05	101244080	102130767	886687	2.26878
B05	121634917	123577935	1943018	A05	100157415	101165734	1008319	1.92699
B05	123778424	124000046	221622	A05	99957668	100096124	138456	1.60067
B05	124520754	125941293	1420539	A05	99131192	99838865	707673	2.00734
B05	126310933	126794734	483801	A05	98219806	98567633	347827	1.39092
B05	126944805	128092983	1148178	A05	97250558	97978413	727855	1.57748
B05	128326808	128862388	535580	A05	96896978	97214274	317296	1.68795
B05	129094049	129435840	341791	A05	96617433	96780276	162843	2.0989
B05	130246325	130414724	168399	A05	96162603	96316611	154008	1.09344
B05	130936778	131069092	132314	A05	95956029	96049586	93557	1.41426
B05	131374536	131720197	345661	A05	95604966	95860218	255252	1.3542
B05	131951357	136622591	4671234	A05	92084592	95429485	3344893	1.39653
B05	136699166	140885408	4186242	A05	87827043	91865079	4038036	1.0367
B05	141208128	141941413	733285	A05	86434229	87250110	815881	0.898765
B05	142044426	144155497	2111071	A05	83964665	86226140	2261475	0.933493
B05	144270306	145654815	1384509	A05	81408196	83007519	1599323	0.865684
B05	145667076	146072824	405748	A05	105468820	105897618	428798	0.946245
B05	146316318	149883042	3566724	A05	106055189	109451625	3396436	1.05014
B05	147900604	148030675	130071	A05	107526593	107644736	118143	1.10096
Note: The inverted regions are highlighted by blue color.

## Sheet: Chr_06
Supplementary Data 1 Syntenic blocks and size ratios between Arachis ipaensis and Arachis duranensis.
A.ip_chr	A.ip_start	A.ip_end	A.ip_size	A.du_chr	A.du_start	A.du_end	A.du_size	A.ip_size/A.du_size
B06	10416	72163	61747	A06	18620628	18802917	182289	0.338731
B06	79818	1482243	1402425	A06	15575975	18425168	2849193	0.492218
B06	1597344	2424431	827087	A06	14217149	15351639	1134490	0.729039
B06	2805645	6255422	3449777	A06	9674864	13491670	3816806	0.903839
B06	6496130	8055123	1558993	A06	8081314	9268067	1186753	1.31366
B06	8321123	8943603	622480	A06	7668035	8046732	378697	1.64374
B06	9002547	11624454	2621907	A06	5706974	7407680	1700706	1.54166
B06	11649456	12635941	986485	A06	5134456	5695515	561059	1.75826
B06	12664382	18342255	5677873	A06	2331214	5130477	2799263	2.02835
B06	18576585	18950435	373850	A06	2007775	2239225	231450	1.61525
B06	19166550	19527265	360715	A06	1850320	1969477	119157	3.02722
B06	19763673	20401632	637959	A06	1660935	1818116	157181	4.05875
B06	20679568	21411119	731551	A06	1362548	1594534	231986	3.15343
B06	21623655	22835191	1211536	A06	1056378	1353767	297389	4.07391
B06	23055528	23918446	862918	A06	764493	1041135	276642	3.11926
B06	24198814	24872208	673394	A06	528682	752529	223847	3.00828
B06	25116533	25706057	589524	A06	319519	517998	198479	2.97021
B06	27053693	27321949	268256	A06	48550	175456	126906	2.11382
B06	27432169	27686382	254213	A06	18925653	19149852	224199	1.13387
B06	29688772	29953315	264543	A06	20969293	21259785	290492	0.910672
B06	30066573	30158494	91921	A06	21513340	21572045	58705	1.56581
B06	31120578	31569652	449074	A06	22540117	22872089	331972	1.35275
B06	31986088	32054736	68648	A06	23288731	23435256	146525	0.468507
B06	32047521	32129689	82168	A06	23345414	23428888	83474	0.984354
B06	33698661	33980332	281671	A06	24941758	25153881	212123	1.32787
B06	35075298	35117632	42334	A06	26577343	26724013	146670	0.288634
B06	35456978	35608601	151623	A06	26834890	27049228	214338	0.707401
B06	62920755	63109036	188281	A06	57497679	57731089	233410	0.806654
B06	85036966	85138330	101364	A06	67041180	67107677	66497	1.52434
B06	86896417	87191551	295134	A06	68596847	68880571	283724	1.04022
B06	87618247	87678204	59957	A06	69309143	69484179	175036	0.342541
B06	88778038	88874024	95986	A06	70370301	70535609	165308	0.580649
B06	89526439	89657431	130992	A06	72185404	72312623	127219	1.02966
B06	95786278	95807887	21609	A06	77808724	77834699	25975	0.831915
B06	100763217	101187691	424474	A06	81815850	82305793	489943	0.866374
B06	101428013	102081463	653450	A06	82501634	82865276	363642	1.79696
B06	102498678	102865362	366684	A06	83223989	83541422	317433	1.15515
B06	103482981	103666936	183955	A06	80681838	80774422	92584	1.9869
B06	104372231	104919784	547553	A06	84192222	84693607	501385	1.09208
B06	106865444	107452610	587166	A06	86118808	86711261	592453	0.991076
B06	107827401	108044648	217247	A06	86746663	86841856	95193	2.28217
B06	108452471	108550147	97676	A06	87053540	87268919	215379	0.453508
B06	108794949	108951814	156865	A06	87423288	87635475	212187	0.739277
B06	109943030	110893231	950201	A06	88071517	88724463	652946	1.45525
B06	111249910	112775450	1525540	A06	89025831	90519782	1493951	1.02114
B06	114139128	114921432	782304	A06	91658146	92345489	687343	1.13816
B06	114915849	115062733	146884	A06	92271778	92345489	73711	1.9927
B06	115529048	116166992	637944	A06	92991205	93528230	537025	1.18792
B06	116346831	116804046	457215	A06	93719956	94146961	427005	1.07075
B06	117047410	117312139	264729	A06	94204722	94594683	389961	0.67886
B06	118760900	119739523	978623	A06	95636387	96629432	993045	0.985477
B06	119919124	122028942	2109818	A06	96849202	98535599	1686397	1.25108
B06	122334768	122708211	373443	A06	98708767	98985343	276576	1.35024
B06	122747352	131101223	8353871	A06	99229308	106403404	7174096	1.16445
B06	126135222	126317777	182555	A06	102056225	102229800	173575	1.05174
B06	131116044	131548997	432953	A06	106615469	106982623	367154	1.17921
B06	131556015	133463676	1907661	A06	107345093	109168833	1823740	1.04602
B06	133753955	137126176	3372221	A06	109201272	112616251	3414979	0.987479
Note: The inverted regions are highlighted by blue color.

## Sheet: Chr_07
Supplementary Data 1 Syntenic blocks and size ratios between Arachis ipaensis and Arachis duranensis.
A.ip_chr	A.ip_start	A.ip_end	A.ip_size	A.du_chr	A.du_start	A.du_end	A.du_size	A.ip_size/A.du_size
B07	260628	454934	194306	A07	451097	614611	163514	1.18831
B07	555478	594110	38632	A07	64518	106205	41687	0.926716
B07	610514	2303559	1693045	A07	884487	2570795	1686308	1.004
B07	2625333	4858341	2233008	A07	2589308	4887791	2298483	0.971514
B07	4906465	9696151	4789686	A07	5399700	9646783	4247083	1.12776
B07	9867207	10258544	391337	A07	9921694	10507131	585437	0.668453
B07	10193801	10842235	648434	A07	10774305	11242059	467754	1.38627
B07	10936098	12165197	1229099	A07	11449120	12234459	785339	1.56506
B07	12305593	12939908	634315	A07	12476650	13095183	618533	1.02552
B07	13163552	14099416	935864	A07	13200217	13894962	694745	1.34706
B07	15149940	16158379	1008439	A07	14080219	14883543	803324	1.25533
B07	16180221	16358206	177985	A07	15156134	15416861	260727	0.682649
B07	16373667	17305123	931456	A07	15693811	16518270	824459	1.12978
B07	17794377	17977406	183029	A07	16836986	16979145	142159	1.28749
B07	18464376	18837382	373006	A07	17023810	17304711	280901	1.32789
B07	19188930	19487043	298113	A07	17652299	17989651	337352	0.883685
B07	20196576	20999712	803136	A07	18769474	19399177	629703	1.27542
B07	21894271	22089606	195335	A07	20994659	21222063	227404	0.858978
B07	22496945	23094367	597422	A07	21512879	22329798	816919	0.731311
B07	23310859	23765038	454179	A07	22456866	22830389	373523	1.21593
B07	23968354	25723301	1754947	A07	23033288	24113665	1080377	1.62438
B07	26033080	26257440	224360	A07	24238080	24422644	184564	1.21562
B07	26469431	27015765	546334	A07	24736687	25184443	447756	1.22016
B07	27225627	27341545	115918	A07	25428477	25579993	151516	0.765055
B07	27857201	27953097	95896	A07	26577416	26640725	63309	1.51473
B07	28189656	28416561	226905	A07	26872371	27310960	438589	0.517352
B07	28579596	29532404	952808	A07	27573280	28322065	748785	1.27247
B07	29887322	29999858	112536	A07	28805339	28925424	120085	0.937136
B07	30233273	30317999	84726	A07	28939712	29284582	344870	0.245675
B07	30319638	30560686	241048	A07	29450463	29789942	339479	0.710053
B07	31102965	31412699	309734	A07	69538646	69684896	146250	2.11784
B07	31535742	31658966	123224	A07	69955954	70044838	88884	1.38635
B07	31920747	32537036	616289	A07	69095449	69528464	433015	1.42325
B07	32835699	33092435	256736	A07	68721273	68897897	176624	1.45357
B07	35046877	35323488	276611	A07	67669898	67809030	139132	1.98812
B07	36575991	37406980	830989	A07	66532902	67163792	630890	1.31717
B07	38952419	39489806	537387	A07	65357469	65772498	415029	1.29482
B07	41325191	41594754	269563	A07	64477210	64547484	70274	3.83589
B07	42178203	42347115	168912	A07	64079913	64217929	138016	1.22386
B07	44524881	44692135	167254	A07	63267585	63442138	174553	0.958185
B07	51551057	52052194	501137	A07	60019110	60300624	281514	1.78015
B07	57951951	58133983	182032	A07	59041161	59098142	56981	3.19461
B07	60529240	60721937	192697	A07	58162517	58318168	155651	1.23801
B07	63247037	63350310	103273	A07	57500509	57570922	70413	1.46668
B07	95544819	95815958	271139	A08	4297392	4407964	110572	2.45215
B07	96194741	96856245	661504	A08	3790088	4252629	462541	1.43015
B07	97229638	97459969	230331	A08	3639767	3720994	81227	2.83565
B07	97765340	98012181	246841	A08	3543554	3610483	66929	3.6881
B07	98534053	98904085	370032	A08	3267580	3407365	139785	2.64715
B07	101024233	101224629	200396	A08	2711800	2790255	78455	2.55428
B07	101738774	101905079	166305	A08	2540101	2692682	152581	1.08995
B07	102214154	102487481	273327	A08	2385495	2527662	142167	1.92258
B07	103089337	103769968	680631	A08	1926255	2375936	449681	1.51359
B07	104175071	104228381	53310	A08	1795209	1897118	101909	0.523114
B07	104424078	106063944	1639866	A08	1052930	1707380	654450	2.50572
B07	106562966	107355878	792912	A08	529027	931842	402815	1.96843
B07	107562219	108226434	664215	A08	271164	479270	208106	3.19171
B07	108367664	108727847	360183	A08	5291497	5399401	107904	3.33799
B07	109028380	109332529	304149	A08	5617280	5845050	227770	1.33533
B07	110258833	110367527	108694	A08	5860046	5926518	66472	1.63518
B07	110596836	110730378	133542	A08	5997247	6090491	93244	1.43218
B07	111073981	111891074	817093	A08	6214986	6706204	491218	1.6634
B07	112359139	113659713	1300574	A08	6773903	7770641	996738	1.30483
B07	114040096	115681452	1641356	A08	7802848	9037533	1234685	1.32937
B07	116090661	117778013	1687352	A08	9038267	10297678	1259411	1.33979
B07	118036054	122489064	4453010	A08	10311115	14300793	3989678	1.11613
B07	122682621	126214575	3531954	A08	14475650	18716082	4240432	0.832923

## Sheet: Chr_08
Supplementary Data 1 Syntenic blocks and size ratios between Arachis ipaensis and Arachis duranensis.
A.ip_chr	A.ip_start	A.ip_end	A.ip_size	A.du_chr	A.du_start	A.du_end	A.du_size	A.ip_size/A.du_size
B08	1118054	8081729	6963675	A08	22644066	30274143	7630077	0.912661
B08	8287362	8470778	183416	A08	30324332	30521204	196872	0.931651
B08	8546784	11056427	2509643	A08	30726246	32599158	1872912	1.33997
B08	11702766	11823089	120323	A08	32756324	32786626	30302	3.97079
B08	12716826	13051882	335056	A08	33340161	33560905	220744	1.51785
B08	13435501	14048292	612791	A08	33623527	34013327	389800	1.57207
B08	14259066	15515567	1256501	A08	34129981	34720085	590104	2.12929
B08	16110983	17036030	925047	A08	34838459	35336439	497980	1.8576
B08	17496875	17640890	144015	A08	35362802	35455472	92670	1.55406
B08	18085893	18234094	148201	A08	35523930	35612654	88724	1.67036
B08	18915058	19085454	170396	A08	35724899	35810516	85617	1.99021
B08	19587803	19916726	328923	A08	36077544	36284156	206612	1.59198
B08	20163182	22109119	1945937	A08	36290496	37149124	858628	2.26633
B08	22320713	23170093	849380	A08	37234640	37503431	268791	3.16
B08	23401150	24100844	699694	A08	37582020	37799739	217719	3.21375
B08	24426590	24734545	307955	A08	37868937	38033931	164994	1.86646
B08	24999748	25420426	420678	A08	38140921	38292018	151097	2.78416
B08	25484862	26228659	743797	A07	71868865	72203671	334806	2.22158
B08	26465953	26744711	278758	A07	72293366	72407750	114384	2.43704
B08	27001033	27198090	197057	A07	72500928	72552622	51694	3.81199
B08	27492847	27747812	254965	A07	72563188	72625862	62674	4.06811
B08	27944264	28770969	826705	A07	72734546	73133539	398993	2.07198
B08	30221228	30532162	310934	A07	73336008	73494641	158633	1.96008
B08	31681210	31853086	171876	A07	73667026	73789559	122533	1.40269
B08	32125640	32329563	203923	A07	73803607	73934850	131243	1.55378
B08	33723600	34834989	1111389	A07	74213234	74704661	491427	2.26155
B08	36849990	36963414	113424	A07	75228927	75358644	129717	0.874396
B08	42679547	42916359	236812	A07	75718294	75909311	191017	1.23974
B08	43383659	43569517	185858	A07	76009391	76073367	63976	2.90512
B08	45094964	45396228	301264	A07	76270843	76455499	184656	1.63149
B08	45849954	45889800	39846	A07	76634247	76681653	47406	0.840527
B08	70204784	70460896	256112	A07	34850703	34955796	105093	2.437
B08	88373689	88398930	25241	A07	37893209	37938511	45302	0.557172
B08	89081286	89433136	351850	A07	38030317	38314666	284349	1.23739
B08	92411822	92754283	342461	A07	40112157	40444017	331860	1.03194
B08	95927281	96429933	502652	A07	43281254	43683182	401928	1.2506
B08	98144823	98398997	254174	A07	45813068	46105259	292191	0.86989
B08	103034583	103654125	619542	A07	51136016	51696458	560442	1.10545
B08	105294828	105540410	245582	A07	46409242	46732098	322856	0.760655
B08	106158531	106564684	406153	A07	53871341	54365485	494144	0.821932
B08	106670837	107097238	426401	A07	54613428	54935555	322127	1.3237
B08	107229838	107673710	443872	A08	38296945	38489172	192227	2.3091
B08	107915663	108080937	165274	A08	38527541	38566098	38557	4.28648
B08	109407632	109820131	412499	A08	38748271	38875193	126922	3.25002
B08	110237193	110980247	743054	A08	38988337	39288151	299814	2.47838
B08	111618703	112404606	785903	A08	39445420	39778341	332921	2.36063
B08	112961530	113450626	489096	A08	39894720	40167573	272853	1.79253
B08	114918130	115186778	268648	A08	40562253	40753467	191214	1.40496
B08	115705446	115925129	219683	A08	40685760	40891420	205660	1.06819
B08	116534713	118295468	1760755	A08	41052219	41989070	936851	1.87944
B08	118879938	121831586	2951648	A08	42117494	43697234	1579740	1.86844
B08	122036828	122510949	474121	A08	43748666	44095315	346649	1.36773
B08	122733142	123998914	1265772	A08	44114561	44848552	733991	1.72451
B08	124225985	124336616	110631	A08	44869296	44942827	73531	1.50455
B08	124587656	126037457	1449801	A08	44967549	45898302	930753	1.55766
B08	126612625	126728446	115821	A08	45939704	46010603	70899	1.63361
B08	126722795	127552944	830149	A08	45943953	46577396	633443	1.31053
B08	127876307	128183972	307665	A08	46659983	46955353	295370	1.04163
B08	128185393	129397314	1211921	A08	47756247	48749958	993711	1.21959

## Sheet: Chr_09
Supplementary Data 1 Syntenic blocks and size ratios between Arachis ipaensis and Arachis duranensis.
A.ip_chr	A.ip_start	A.ip_end	A.ip_size	A.du_chr	A.du_start	A.du_end	A.du_size	A.ip_size/A.du_size
B09	560378	638152	77774	A09	313372	377851	64479	1.20619
B09	646844	6647742	6000898	A09	582448	5356915	4774467	1.25687
B09	6872221	7517067	644846	A09	5380095	6051281	671186	0.960756
B09	7772025	8586929	814904	A09	6068565	6941694	873129	0.933315
B09	8854721	10852976	1998255	A09	7067224	8838524	1771300	1.12813
B09	12917452	15073612	2156160	A09	9300700	11146003	1845303	1.16846
B09	15258589	15353826	95237	A09	11418034	11535171	117137	0.813039
B09	15294791	18936523	3641732	A09	11500637	14471681	2971044	1.22574
B09	19337891	20153489	815598	A09	14813099	15451603	638504	1.27736
B09	20766584	21104545	337961	A09	15888631	16256841	368210	0.917849
B09	21506104	21742783	236679	A09	16319349	16603511	284162	0.832902
B09	22233951	22910849	676898	A09	17017807	17749183	731376	0.925513
B09	23495394	24544100	1048706	A09	18124934	19174432	1049498	0.999245
B09	24578192	25902179	1323987	A09	19401139	20545111	1143972	1.15736
B09	26116014	26519704	403690	A09	20644861	20948113	303252	1.3312
B09	26870483	27169653	299170	A09	21099792	21265497	165705	1.80544
B09	27440076	27643563	203487	A09	21580693	21892295	311602	0.653035
B09	29202250	29511975	309725	A09	23275171	23569697	294526	1.0516
B09	31274524	31452574	178050	A09	26012259	26390110	377851	0.471217
B09	32505014	32729962	224948	A09	27255507	27436200	180693	1.24492
B09	33804420	34079878	275458	A09	27895403	28189018	293615	0.938161
B09	34610930	34745601	134671	A09	28240525	28395298	154773	0.870119
B09	35781317	35909549	128232	A09	29278035	29371144	93109	1.37722
B09	36068344	36250249	181905	A09	29735132	29858977	123845	1.46881
B09	36639609	37282198	642589	A09	29914106	30367182	453076	1.41828
B09	41172829	41513590	340761	A09	33711141	33931937	220796	1.54333
B09	41709309	41948365	239056	A09	34605435	34850003	244568	0.977462
B09	87827169	87938683	111514	A09	71877338	72066392	189054	0.589853
B09	102305651	102398091	92440	A09	83729753	83794273	64520	1.43273
B09	103704845	103813446	108601	A09	85149761	85331471	181710	0.597661
B09	105494911	105805693	310782	A09	86228856	86554185	325329	0.955285
B09	107523442	107791859	268417	A09	87402008	87491337	89329	3.00481
B09	108820379	109022300	201921	A09	88561588	88757425	195837	1.03107
B09	112023127	113178069	1154942	A09	90591861	91832261	1240400	0.931104
B09	114191863	114459916	268053	A09	93171793	93359636	187843	1.42701
B09	114576414	115219838	643424	A09	93640710	94016071	375361	1.71415
B09	115443814	115670155	226341	A09	94208728	94562747	354019	0.639347
B09	118312224	118543951	231727	A09	96864890	96943850	78960	2.93474
B09	120558109	120717484	159375	A09	99419445	99628394	208949	0.762746
B09	121050758	122316078	1265320	A09	100364782	101642384	1277602	0.990387
B09	122551816	123188225	636409	A09	101697650	102362575	664925	0.957114
B09	123387892	123696912	309020	A09	102418105	102674486	256381	1.20532
B09	123915410	124393394	477984	A09	102749448	103058577	309129	1.54623
B09	124671625	125645048	973423	A09	103093889	104003166	909277	1.07055
B09	126880860	127173754	292894	A09	104268174	104650807	382633	0.76547
B09	127418278	127905530	487252	A09	104702333	105335366	633033	0.76971
B09	128346608	128627440	280832	A09	105428648	105821455	392807	0.714936
B09	129322313	129505529	183216	A09	105929116	106111608	182492	1.00397
B09	129771843	129963055	191212	A09	106175429	106432194	256765	0.744697
B09	130051721	130256883	205162	A09	108041700	108241890	200190	1.02484
B09	130362372	130955609	593237	A09	108441256	108954801	513545	1.15518
B09	131019283	132944975	1925692	A09	119870178	120588345	718167	2.6814
B09	133345729	133697811	352082	A09	119653625	119758302	104677	3.36351
B09	135174119	146820657	11646538	A09	109533683	119401040	9867357	1.18031
B09	146830158	147021766	191608	A09	108980673	109327312	346639	0.552759
Note: The inverted regions are highlighted by blue color.

## Sheet: Chr_10
Supplementary Data 1 Syntenic blocks and size ratios between Arachis ipaensis and Arachis duranensis.
A.ip_chr	A.ip_start	A.ip_end	A.ip_size	A.du_chr	A.du_start	A.du_end	A.du_size	A.ip_size/A.du_size
B10	1383961	2291093	907132	A10	103231	791293	688062	1.31839
B10	2774596	3207975	433379	A10	804980	1239631	434651	0.997074
B10	3242841	7112539	3869698	A10	1652496	5056089	3403593	1.13694
B10	9181474	12134988	2953514	A10	5116550	7386884	2270334	1.30092
B10	12898276	16775086	3876810	A10	7637453	10812993	3175540	1.22083
B10	17172321	17658262	485941	A10	11104568	11637276	532708	0.912209
B10	17892288	18226299	334011	A10	11752797	12237344	484547	0.689326
B10	18480982	18841890	360908	A10	12356562	12561395	204833	1.76196
B10	19570230	19778827	208597	A10	12887216	13131817	244601	0.852805
B10	20067755	20373767	306012	A10	13464668	13929306	464638	0.658603
B10	21427530	21545048	117518	A10	14777076	14889867	112791	1.04191
B10	21761308	22045873	284565	A10	15062787	15285682	222895	1.27668
B10	23652046	24444729	792683	A10	16537873	17279284	741411	1.06915
B10	25294566	25549602	255036	A10	17650979	17745545	94566	2.69691
B10	32239134	32580315	341181	A10	24092812	24530557	437745	0.779406
B10	33722026	33882400	160374	A10	25384658	25545199	160541	0.99896
B10	35503271	35660001	156730	A10	27025324	27214426	189102	0.828812
B10	36074146	36225614	151468	A10	27915604	28012222	96618	1.5677
B10	37025468	37680606	655138	A10	28482429	28885010	402581	1.62734
B10	38697782	38922806	225024	A10	30385299	30819074	433775	0.518757
B10	53862280	54041349	179069	A10	43329388	43438412	109024	1.64247
B10	56694057	56818588	124531	A10	46472903	46612174	139271	0.894163
B10	57874602	57969540	94938	A10	47291231	47352005	60774	1.56215
B10	89530803	89789184	258381	A10	64767827	64919925	152098	1.69878
B10	93158654	93274136	115482	A10	66508690	66612712	104022	1.11017
B10	93649157	93778398	129241	A10	66701819	66789720	87901	1.4703
B10	95061785	95083516	21731	A10	67719755	67742100	22345	0.972522
B10	95411458	95736463	325005	A10	67999493	68361390	361897	0.898059
B10	98107956	98413331	305375	A10	70363083	70617600	254517	1.19982
B10	98873072	99325408	452336	A10	70967138	71269345	302207	1.49678
B10	100198181	100550255	352074	A10	74364557	74634244	269687	1.30549
B10	100664896	100838832	173936	A10	74971003	75283402	312399	0.556775
B10	101094861	101218649	123788	A10	75384405	75426056	41651	2.97203
B10	103502502	104084441	581939	A10	78265553	78916458	650905	0.894046
B10	105099616	105254465	154849	A10	79412709	79616698	203989	0.759105
B10	107031857	107316528	284671	A10	83105238	83326131	220893	1.28873
B10	107725593	108209398	483805	A10	83804347	84010569	206222	2.34604
B10	108748237	108895493	147256	A10	84239282	84388947	149665	0.983904
B10	109300404	109459711	159307	A10	84772085	85016199	244114	0.652593
B10	109716313	109835182	118869	A10	85258706	85360389	101683	1.16902
B10	110749304	111879705	1130401	A10	87418574	88887250	1468676	0.769674
B10	112219568	113301318	1081750	A10	89191877	90191503	999626	1.08215
B10	113582536	113920669	338133	A10	90384547	90872114	487567	0.693511
B10	115111442	115173205	61763	A10	91568095	91708611	140516	0.439544
B10	115755460	115991191	235731	A10	92152987	92393987	241000	0.978137
B10	116189979	116788292	598313	A10	92537066	92997433	460367	1.29964
B10	117383521	117527806	144285	A10	93335422	93465378	129956	1.11026
B10	117635035	118131158	496123	A10	93923900	94546187	622287	0.797258
B10	118591650	120830226	2238576	A10	94842390	96811023	1968633	1.13712
B10	121305400	121998747	693347	A10	97034174	97566882	532708	1.30155
B10	122932769	123550733	617964	A10	98002250	98615015	612765	1.00848
B10	123784572	123961728	177156	A10	98725037	98904489	179452	0.987205
B10	124299274	136174170	11874896	A10	99065742	109430310	10364568	1.14572
B10	132696086	132760727	64641	A10	105953103	106006998	53895	1.19939
